# Supplementary material for: Exploring Artificial Intelligence Biases in Predictive Models for Cancer Diagnosis
Source: Cancers (Basel). 2025 Jan 26;17(3):407. doi: 10.3390/cancers17030407 (PMC11816222; doi:10.3390/cancers17030407)
Supplement: Supplementary file 1 [file cancers-17-00407-s001.zip]

Archive with 1 entries (1 files):
- cancers-3382576-supplementary.pdf
